# Supplementary material for: Changes in Eating Habits and Physical Activity after COVID-19 Pandemic Lockdowns in Italy
Source: Nutrients. 2021 Dec 17;13(12):4522. doi: 10.3390/nu13124522 (PMC8708956; doi:10.3390/nu13124522)
Supplement: Supplementary file 1 [file nutrients-13-04522-s001.zip]

Archive with 1 entries (1 files):
- nutrients-1485069-supplementary.pdf
